# Supplementary material for: High-throughput analysis of the RNA-induced silencing complex in myotonic dystrophy type 1 patients identifies the dysregulation of miR-29c and its target ASB2
Source: Cell Death Dis. 2018 Jun 28;9(7):729. doi: 10.1038/s41419-018-0769-5 (PMC6023919; doi:10.1038/s41419-018-0769-5)
Supplement: Supplementary file 1 — Table S1 [file 41419_2018_769_MOESM1_ESM.xlsx]

## Sheet: Tab. S1
Table S1. Aggregated clinical characteristics of DM1 patients and controls. n/a= not applicable
	DM1 (n=13)	CTR (n=14)	p-value
Age at sampling	46.1±2.7	45.6±2.3	ns
Age of onset	28.7±3.3	n/a	--
Sex distribution (m/f)	8/5	9/5	ns
Stage of disease (MIRS) (%)		n/a
Stage 2	0.23
Stage 3	0.38
Stage 4	0.38
Class CTG expansions		n/a
E1 (50-150 CTG) (%)	8
E2 (150-1000 CTG) (%)	92
Skeletal muscle strength (MRC magascore)	124.3 ± 1.1	150.0 ± 0.0	<0.0001
