# Supplementary material for: High-throughput analysis of the RNA-induced silencing complex in myotonic dystrophy type 1 patients identifies the dysregulation of miR-29c and its target ASB2
Source: Cell Death Dis. 2018 Jun 28;9(7):729. doi: 10.1038/s41419-018-0769-5 (PMC6023919; doi:10.1038/s41419-018-0769-5)
Supplement: Supplementary file 2 — Table S2 [file 41419_2018_769_MOESM2_ESM.xlsx]

## Sheet: tab for revision_2_prova
Table S2. Analytical clinical characteristics of DM1 patients and controls. -- not applicable or not available
Patient ID	DM1	CONTROL	Age at sampling	Age of onset	Sex	Skeletal muscle strenght	Stage of disease (MIRS)			Class CTG expansions		Experiments
					M/F	MRC magascore	Stage 2	Stage 3	Stage 4	E1 (50-150 CTG)	E2 (150-1000 CTG)	RNA sequencing	miRNAs validation	mRNAs validation
#1		x	36	--	M	150	--	--	--	--	--	x	x	--
#2	x		35	27	M	124	--	x	--	--	x	x	x	--
#3		x	46	--	M	150	--	--	--	--	--	x	--	--
#4	x		48	40	M	123	--	x	--	--	x	x	x	--
#5	x		41	22	M	--	--	x	--	x	--	--	--	x
#6		x	49	--	M	150	--	--	--	--	--	x	x	x
#7	x		61	20	M	122	--	--	x	--	x	x	x	x
#8	x		62	40	M	--	--	--	x	--	x	--	x	--
#9		x	42	--	F	150	--	--	--	--	--	--	x	x
#10		x	35	--	M	150	--	--	--	--	--	--	x	--
#11	x		45	35	F	121	--	x	--	--	--	--	x	x
#12		x	43	--	M	150	--	--	--	--	--	--	x	x
#13	x		35	25	M	130	x	--	--	--	x	--	x	--
#14		x	29	--	M	150	--	--	--	--	--	--	x	--
#15	x		31	30	F	--	--	x	--	--	x	--	x	--
#16		x	52	--	F	150	--	--	--	--	--	--	x	--
#17	x		53	15	F	120	--	--	x	--	x	--	--	x
#18		x	42	--	M	150	--	--	--	--	--	--	--	x
#19	x		42	--	M	--	x	--	--	--	x	--	--	x
#20		x	63	--	M	150	--	--	--	--	--	--	--	x
#21	x		46	20	F	--	--	--	x	--	x	--	--	x
#22		x	48	--	M	150	--	--	--	--	--	--	--	x
#23		x	55	--	F	150	--	--	--	--	--	--	--	x
#24	x		46	20	F	130	x	--	--	--	x	--	--	x
#25		x	44	--	F	150	--	--	--	--	--	--	--	x
#26	x		54	50	M	--	--	--	x	--	x	--	--	x
#27		x	45	--	F	150	--	--	--	--	--	--	--	x
