# Supplementary material for: High-throughput analysis of the RNA-induced silencing complex in myotonic dystrophy type 1 patients identifies the dysregulation of miR-29c and its target ASB2
Source: Cell Death Dis. 2018 Jun 28;9(7):729. doi: 10.1038/s41419-018-0769-5 (PMC6023919; doi:10.1038/s41419-018-0769-5)
Supplement: Supplementary file 3 — Table S3 [file 41419_2018_769_MOESM3_ESM.xlsx]

## Sheet: Tab.S3
Table S3. Differentially enriched/depleted miRNAs in the RISC of DM1 compared to control biopsies (adjusted p-value <0.1)
genes	logFC	AveExpr	t	P.Value	adj.P.Val
hsa-mir-22	-0.984723	16.6053	-6.78197	5.25e-05	0.0109279
hsa-mir-146b	2.72606	38.7001	4.66832	0.000922959	0.0373107
hsa-mir-410	2.41682	48.6514	4.89712	0.000656671	0.0373107
hsa-mir-493	2.32925	35.4131	4.56665	0.00107627	0.0373107
hsa-mir-411	1.70577	8.21994	4.67582	0.000912617	0.0373107
hsa-mir-144	-2.45125	7.57624	-0.505026	0.000525077	0.0373107
hsa-mir-381	1.82128	6.89734	4.17593	0.00196919	0.0505995
hsa-mir-222	1.62978	74.5342	4.07685	0.00230287	0.0505995
hsa-mir-4732	-1.84384	52.9731	-4.04234	0.00243267	0.0505995
hsa-mir-142	-2.08141	8.80042	-4.08342	0.00227902	0.0505995
hsa-mir-204	2.18741	69.9339	3.96209	0.00276511	0.0522857
hsa-mir-93	-1.5159	8.20063	-3.73068	0.00401886	0.0669092
hsa-mir-451a	-1.80934	10.8875	-3.70631	0.00418183	0.0669092
hsa-mir-149	2.5101	32.0638	0.363319	0.00471356	0.07003
hsa-mir-136	1.30743	54.7631	3.43898	0.00649591	0.0711131
hsa-mir-182	-1.15714	10.7645	-3.5142	0.0057344	0.0711131
hsa-mir-29c	-1.27655	71.3401	-3.48194	0.00604899	0.0711131
hsa-mir-15a	-1.30728	73.0212	-3.50957	0.00577842	0.0711131
hsa-mir-107	-1.76	66.8963	-3.44301	0.00645256	0.0711131
hsa-mir-874	1.73666	29.6875	3.40559	0.0068668	0.0714148
hsa-mir-889	1.55749	35.5646	3.26175	0.00873266	0.0731682
hsa-mir-155	1.55586	53.2324	3.25398	0.00884731	0.0731682
hsa-mir-432	1.20222	63.0176	3.33105	0.00777597	0.0731682
hsa-mir-16-2	-1.07937	11.2988	-3.33979	0.00766317	0.0731682
hsa-mir-16-1	-1.09226	11.2765	-3.27428	0.00855111	0.0731682
hsa-mir-652	-1.36764	44.6837	-3.2342	0.00914602	0.0731682
hsa-mir-363	-1.84784	68.5183	-3.1818	0.00998857	0.076949
hsa-mir-1301	2.01083	27.0693	3.14127	0.0106946	0.0794458
hsa-mir-127	1.38067	64.8572	0.311633	0.0111541	0.0800021
hsa-mir-409	1.54866	71.0697	3.06111	0.0122452	0.0821614
hsa-mir-103a-1	-1.2122	79.118	-3.07717	0.0119172	0.0821614
hsa-mir-103a-2	-1.2043	79.0957	-3.0239	0.0130414	0.0847692
hsa-mir-183	-1.40821	50.7363	-2.98347	0.0139663	0.0880303
hsa-mir-181b-1	1.23009	77.8187	2.92754	0.0153572	0.0913883
hsa-mir-340	-1.32429	60.4611	-2.92675	0.0153778	0.0913883
hsa-mir-100	1.15674	79.4912	2.8937	0.0162662	0.0939823
hsa-mir-500a	1.32451	62.1583	2.86988	0.0169384	0.0952214
