# Supplementary material for: High-throughput analysis of the RNA-induced silencing complex in myotonic dystrophy type 1 patients identifies the dysregulation of miR-29c and its target ASB2
Source: Cell Death Dis. 2018 Jun 28;9(7):729. doi: 10.1038/s41419-018-0769-5 (PMC6023919; doi:10.1038/s41419-018-0769-5)
Supplement: Supplementary file 4 — Table S4 [file 41419_2018_769_MOESM4_ESM.xlsx]

## Sheet: Tab. S4
Table S4. Analysis of miRNAs in total RNA (input) of DM1 compared to control biopsies
genes	logFC	AveExpr	t	P.Value	adj.P.Val
hsa-mir-381	2.02872	8.48307	3.36711	0.0138568	0.585031
hsa-mir-146b	1.9262	5.24082	1.56981	0.164806	0.871735
hsa-mir-493	1.73686	4.8788	3.53499	0.0111947	0.585031
hsa-mir-155	1.47168	4.46211	2.47986	0.045645	0.654247
hsa-mir-181d	1.35203	4.81664	2.13061	0.0746248	0.707242
hsa-mir-411	1.34122	9.24713	2.84302	0.0276863	0.585031
hsa-mir-660	1.30283	7.58069	4.28943	0.00452507	0.585031
hsa-mir-410	1.25586	6.2018	2.26511	0.0617011	0.688995
hsa-mir-206	1.25194	8.01995	0.673479	0.52439	0.916703
hsa-mir-501	1.25037	5.12965	1.90165	0.103252	0.798217
hsa-mir-500a	1.23459	7.80511	3.48229	0.0119645	0.585031
hsa-mir-204	1.1821	6.83961	1.45813	0.192429	0.887589
hsa-mir-432	1.12585	4.9004	1.78881	0.121141	0.846979
hsa-mir-24-1	1.08442	5.49191	0.555898	0.597313	0.931555
hsa-mir-424	0.964845	4.3889	1.20887	0.269799	0.887589
hsa-mir-487b	0.952709	4.71699	1.57099	0.164533	0.871735
hsa-mir-128-2	0.9221	10.2483	2.72777	0.0323958	0.585031
hsa-mir-369	0.913193	4.81341	1.63936	0.149527	0.871735
hsa-mir-136	0.887497	6.97541	1.7184	0.133799	0.846979
hsa-mir-130b	0.885423	5.42821	1.10168	0.310603	0.887589
hsa-mir-532	0.87025	8.48702	2.16616	0.0709608	0.707242
hsa-mir-127	0.832769	7.921	0.435966	0.677297	0.931555
hsa-mir-128-1	0.828628	10.1745	2.38561	0.0520794	0.654247
hsa-mir-181c	0.803203	7.79864	2.18973	0.0686344	0.707242
hsa-mir-889	0.767818	4.08636	0.95054	0.376606	0.887589
hsa-mir-146a	0.744728	4.29833	0.53318	0.61205	0.931555
hsa-mir-874	0.718777	4.45615	1.20755	0.270271	0.887589
hsa-mir-502	0.685694	4.39001	1.05087	0.33166	0.887589
hsa-mir-214	0.675034	6.22906	1.78506	0.121784	0.846979
hsa-mir-100	0.674108	9.07263	1.60949	0.155916	0.871735
hsa-mir-24-2	0.671305	6.56053	0.429968	0.681432	0.931555
hsa-mir-1247	0.66005	6.49635	1.50168	0.181182	0.887589
hsa-mir-32	0.653757	3.98218	0.761139	0.473888	0.894709
hsa-mir-3591	0.651823	3.77313	1.22599	0.263725	0.887589
hsa-mir-149	0.640561	4.76684	1.25917	0.252284	0.887589
hsa-mir-409	0.635382	7.69476	1.03766	0.337324	0.887589
hsa-mir-335	0.628515	5.51247	1.71977	0.133541	0.846979
hsa-mir-3653	0.62268	6.0146	1.1355	0.297206	0.887589
hsa-mir-21	0.61346	11.4791	1.44517	0.195898	0.887589
hsa-mir-222	0.612596	7.95813	1.71288	0.134842	0.846979
hsa-mir-190b	0.59211	4.36124	1.19955	0.273156	0.887589
hsa-mir-4662a	0.579091	6.02419	1.04548	0.333961	0.887589
hsa-mir-3615	0.572277	5.74954	0.673325	0.524482	0.916703
hsa-mir-181b-1	0.560111	8.38913	0.950745	0.376509	0.887589
hsa-mir-421	0.529489	6.38789	1.39954	0.208566	0.887589
hsa-mir-1260b	0.528675	4.5227	1.06346	0.326338	0.887589
hsa-mir-139	0.514745	5.00902	0.777537	0.464821	0.894709
hsa-mir-208b	0.510438	10.1288	0.96587	0.369446	0.887589
hsa-mir-27a	0.485641	11.2795	1.78108	0.122471	0.846979
hsa-mir-3607	0.479438	10.2512	0.896811	0.402542	0.887589
hsa-mir-654	0.45534	7.82563	1.18803	0.277357	0.887589
hsa-mir-195	0.438781	8.18706	1.22916	0.262612	0.887589
hsa-mir-6087	0.42922	6.69945	0.625516	0.553439	0.918927
hsa-mir-499a	0.408284	8.76233	0.631116	0.549997	0.918927
hsa-mir-497	0.39353	7.54231	0.845888	0.428339	0.887589
hsa-mir-148a	0.381868	11.8207	1.47322	0.18846	0.887589
hsa-mir-181b-2	0.348794	8.60777	0.640995	0.543957	0.918927
hsa-mir-23a	0.323628	9.3714	1.0066	0.350937	0.887589
hsa-mir-132	0.321384	5.84499	0.813917	0.445139	0.894709
hsa-mir-27b	0.311949	15.1868	1.23138	0.261835	0.887589
hsa-mir-194-1	0.308947	4.6903	0.527221	0.615949	0.931555
hsa-mir-345	0.268393	4.44505	0.152833	0.883272	0.975989
hsa-mir-28	0.258787	11.4187	0.792199	0.456816	0.894709
hsa-let-7c	0.23269	9.97833	0.1931	0.852911	0.968498
hsa-mir-1180	0.230825	4.86323	0.617885	0.558151	0.918927
hsa-mir-328	0.22769	5.43125	0.199942	0.847777	0.968498
hsa-mir-125b-1	0.213921	10.5541	0.637256	0.546239	0.918927
hsa-mir-130a	0.211174	7.98243	0.373793	0.720725	0.940322
hsa-mir-125b-2	0.187719	10.9356	0.607992	0.564296	0.918927
hsa-mir-489	0.180926	3.90881	0.18676	0.857675	0.968498
hsa-mir-199a-1	0.18067	9.77238	0.450797	0.667125	0.931555
hsa-mir-199a-2	0.172038	9.86565	0.411607	0.694164	0.931555
hsa-mir-92b	0.163617	9.73836	0.298205	0.775067	0.947045
hsa-mir-210	0.147974	6.3939	0.341657	0.743635	0.947045
hsa-mir-199b	0.136551	10.1425	0.298697	0.774708	0.947045
hsa-mir-92a-2	0.110584	13.6105	0.188226	0.856573	0.968498
hsa-mir-455	0.110102	3.99303	0.179078	0.863456	0.969579
hsa-mir-1260a	0.107731	4.83958	0.222822	0.830671	0.968498
hsa-mir-484	0.103467	8.04296	0.139795	0.893152	0.975989
hsa-mir-181a-1	0.0974393	12.802	0.200918	0.847045	0.968498
hsa-mir-99a	0.0953836	9.58091	0.280337	0.788131	0.947045
hsa-mir-125a	0.0853504	11.4361	0.300468	0.773418	0.947045
hsa-mir-182	0.0833781	10.3551	0.0840752	0.935585	0.975989
hsa-mir-320a	0.0781299	8.75208	0.206013	0.843229	0.968498
hsa-mir-181a-2	0.0644621	12.9676	0.135768	0.896208	0.975989
hsa-mir-196b	0.0261126	5.19409	0.02118	0.983752	0.99041
hsa-mir-769	0.024947	4.3091	0.0189244	0.985482	0.99041
hsa-mir-342	0.0236635	7.02324	0.0809012	0.938011	0.975989
hsa-mir-92a-1	0.0206224	13.8822	0.0357134	0.972607	0.99041
hsa-let-7e	-0.00507595	8.08663	-0.00498029	0.996179	0.996179
hsa-mir-486	-0.0121143	17.2534	-0.0251438	0.980712	0.99041
hsa-mir-671	-0.0146736	6.35176	-0.0398322	0.96945	0.99041
hsa-mir-126	-0.0214337	13.2123	-0.0756836	0.942	0.975989
hsa-mir-221	-0.034473	6.48479	-0.0989172	0.924254	0.975989
hsa-mir-374b	-0.0394717	5.70887	-0.103612	0.920673	0.975989
hsa-mir-423	-0.0397025	11.8538	-0.140676	0.892484	0.975989
hsa-mir-192	-0.0425764	9.55914	-0.0992439	0.924005	0.975989
hsa-mir-320b-2	-0.0595214	3.71138	-0.0936094	0.928304	0.975989
hsa-mir-223	-0.068895	4.32042	-0.0761342	0.941655	0.975989
hsa-mir-1468	-0.0701752	4.73332	-0.113376	0.913233	0.975989
hsa-mir-3909	-0.0741936	4.52726	-0.138152	0.894399	0.975989
hsa-mir-361	-0.0830047	7.56732	-0.30106	0.772986	0.947045
hsa-mir-944	-0.0947763	5.75815	-0.201065	0.846935	0.968498
hsa-mir-143	-0.105459	12.4854	-0.0656447	0.949679	0.9789
hsa-mir-148b	-0.111466	7.64695	-0.279341	0.788862	0.947045
hsa-let-7b	-0.113904	10.8217	-0.0962887	0.926259	0.975989
hsa-mir-99b	-0.119554	9.63553	-0.418404	0.689438	0.931555
hsa-mir-194-2	-0.129831	4.50806	-0.22083	0.832156	0.968498
hsa-mir-29a	-0.163176	10.3412	-0.461606	0.659759	0.931555
hsa-mir-151b	-0.164974	5.02808	-0.47004	0.65404	0.931555
hsa-mir-17	-0.165246	6.34406	-0.262896	0.800955	0.952615
hsa-mir-454	-0.168609	5.42051	-0.284444	0.785121	0.947045
hsa-mir-3605	-0.190547	5.82391	-0.427273	0.683294	0.931555
hsa-mir-151a	-0.1929	10.9802	-0.725354	0.494093	0.894709
hsa-mir-16-1	-0.194615	12.2591	-0.397858	0.70377	0.932577
hsa-mir-140	-0.19512	9.62751	-0.602495	0.567727	0.918927
hsa-mir-301a	-0.197049	5.01846	-0.380346	0.71609	0.940322
hsa-mir-2110	-0.202618	5.71707	-0.591218	0.574807	0.918927
hsa-mir-30d	-0.204373	13.9326	-0.976947	0.364339	0.887589
hsa-mir-145	-0.21311	7.4982	-0.464802	0.657589	0.931555
hsa-mir-26b	-0.214109	11.5092	-0.733592	0.489391	0.894709
hsa-mir-378d-1	-0.215865	5.84679	-0.480076	0.647268	0.931555
hsa-mir-30c-2	-0.216145	11.051	-0.862379	0.419855	0.887589
hsa-mir-374a	-0.229748	6.83558	-0.648681	0.539287	0.918927
hsa-mir-16-2	-0.236979	12.3326	-0.470558	0.653689	0.931555
hsa-mir-30c-1	-0.24511	11.045	-1.00847	0.350105	0.887589
hsa-mir-628	-0.245689	7.179	-0.589256	0.576044	0.918927
hsa-mir-152	-0.250644	8.22517	-0.915543	0.393351	0.887589
hsa-mir-26a-1	-0.255266	14.9725	-1.22766	0.263136	0.887589
hsa-mir-6511b-1	-0.258487	5.19843	-0.612799	0.561305	0.918927
hsa-mir-26a-2	-0.26335	14.9677	-1.25963	0.252129	0.887589
hsa-mir-30e	-0.265385	12.4891	-0.882125	0.409861	0.887589
hsa-mir-191	-0.271475	12.3625	-1.10967	0.307393	0.887589
hsa-mir-197	-0.291843	7.26476	-0.749891	0.480177	0.894709
hsa-let-7i	-0.295146	9.74343	-0.275664	0.79156	0.947045
hsa-mir-5683	-0.299861	4.70663	-0.410133	0.695191	0.931555
hsa-mir-23b	-0.304001	10.432	-0.881516	0.410166	0.887589
hsa-mir-331	-0.305991	6.13328	-0.735112	0.488527	0.894709
hsa-mir-1271	-0.311062	4.37126	-0.482556	0.6456	0.931555
hsa-mir-30b	-0.311744	10.8994	-1.20938	0.269618	0.887589
hsa-let-7a-3	-0.33289	11.732	-0.289662	0.781303	0.947045
hsa-mir-186	-0.350061	11.0429	-1.24289	0.257843	0.887589
hsa-mir-10b	-0.352595	16.3924	-1.43963	0.197396	0.887589
hsa-let-7a-1	-0.35763	11.6459	-0.306687	0.768892	0.947045
hsa-mir-142	-0.358262	9.40951	-0.395771	0.705233	0.932577
hsa-let-7a-2	-0.362551	11.614	-0.305055	0.770079	0.947045
hsa-mir-25	-0.363752	10.9198	-0.479836	0.647429	0.931555
hsa-mir-4521	-0.369268	5.74766	-1.03085	0.340272	0.887589
hsa-mir-101-2	-0.369491	11.6856	-1.06808	0.324402	0.887589
hsa-mir-378c	-0.379569	8.87465	-0.941465	0.380895	0.887589
hsa-mir-101-1	-0.384409	11.6603	-1.09922	0.311599	0.887589
hsa-mir-150	-0.389844	9.24345	-0.711153	0.502269	0.901394
hsa-let-7g	-0.39167	10.2802	-0.311288	0.765551	0.947045
hsa-mir-20a	-0.391924	5.82546	-0.846879	0.427826	0.887589
hsa-mir-378d-2	-0.39398	6.02517	-0.880668	0.410592	0.887589
hsa-mir-133a-2	-0.408745	16.1453	-1.18905	0.276981	0.887589
hsa-mir-133a-1	-0.415981	16.1454	-1.20426	0.271457	0.887589
hsa-mir-941-1	-0.428328	4.62597	-0.906588	0.397725	0.887589
hsa-let-7f-1	-0.442146	12.1981	-0.36759	0.725124	0.940322
hsa-mir-378i	-0.444572	8.18229	-0.829971	0.436645	0.894709
hsa-mir-941-3	-0.448855	5.44909	-0.819345	0.442254	0.894709
hsa-mir-133b	-0.481798	8.3884	-1.17015	0.283983	0.887589
hsa-mir-338	-0.485958	5.72019	-0.473497	0.651703	0.931555
hsa-mir-30a	-0.515977	14.3964	-2.10475	0.0774096	0.707242
hsa-mir-183	-0.531615	4.78523	-0.740931	0.485228	0.894709
hsa-mir-1248	-0.531887	5.43779	-0.732052	0.490268	0.894709
hsa-mir-363	-0.536295	7.49123	-0.702769	0.507138	0.902078
hsa-mir-103a-2	-0.552264	9.24606	-0.757805	0.475746	0.894709
hsa-let-7f-2	-0.554236	12.3451	-0.461053	0.660135	0.931555
hsa-mir-98	-0.592146	8.62719	-0.468218	0.655273	0.931555
hsa-mir-584	-0.592482	5.01155	-1.12187	0.302546	0.887589
hsa-mir-103a-1	-0.602488	9.18962	-0.848253	0.427115	0.887589
hsa-mir-483	-0.612133	5.39444	-1.43185	0.19952	0.887589
hsa-mir-95	-0.634399	7.90228	-1.955	0.0957275	0.789868
hsa-mir-10a	-0.642191	13.1536	-2.29823	0.0588868	0.688995
hsa-mir-504	-0.645649	4.62814	-1.69007	0.139245	0.848128
hsa-mir-15b	-0.670709	6.17365	-1.06825	0.324334	0.887589
hsa-mir-15a	-0.6803	8.89645	-1.15336	0.290328	0.887589
hsa-mir-425	-0.682311	7.4754	-0.995569	0.355877	0.887589
hsa-mir-378a	-0.68663	14.7737	-2.77375	0.0304221	0.585031
hsa-let-7d	-0.71991	10.1982	-1.30352	0.237669	0.887589
hsa-mir-652	-0.723085	5.87308	-1.22171	0.265233	0.887589
hsa-mir-1307	-0.726504	6.92018	-1.94161	0.0975636	0.789868
hsa-mir-451a	-0.731627	12.2479	-0.770458	0.46872	0.894709
hsa-mir-22	-0.731701	17.3376	-2.5289	0.0426314	0.654247
hsa-mir-193b	-0.744906	9.24246	-2.40551	0.0506458	0.654247
hsa-mir-106b	-0.752463	7.79121	-0.880861	0.410495	0.887589
hsa-mir-574	-0.754095	6.06379	-1.93672	0.0982422	0.789868
hsa-mir-1-2	-0.777683	9.88597	-0.4246	0.685143	0.931555
hsa-mir-93	-0.778669	8.9812	-0.846742	0.427897	0.887589
hsa-mir-744	-0.786717	4.33143	-0.522736	0.618893	0.931555
hsa-mir-1-1	-0.84292	9.57297	-0.449049	0.66832	0.931555
hsa-mir-4732	-0.848383	3.63158	-0.561184	0.593913	0.931555
hsa-mir-107	-0.850916	8.00607	-0.876913	0.412482	0.887589
hsa-mir-144	-0.877896	8.00555	-0.89394	0.403966	0.887589
hsa-mir-365a	-0.937255	6.67266	-2.67297	0.0349273	0.585031
hsa-mir-29c	-1.00641	9.33475	-2.91755	0.0250338	0.585031
hsa-mir-190a	-1.12083	3.74027	-1.60367	0.15719	0.871735
hsa-mir-340	-1.13677	7.2687	-2.68762	0.0342304	0.585031
hsa-mir-365b	-1.18536	6.48324	-2.7047	0.0334371	0.585031
hsa-mir-885	-1.57986	5.45475	-2.78035	0.0301493	0.585031
