# Supplementary material for: High-throughput analysis of the RNA-induced silencing complex in myotonic dystrophy type 1 patients identifies the dysregulation of miR-29c and its target ASB2
Source: Cell Death Dis. 2018 Jun 28;9(7):729. doi: 10.1038/s41419-018-0769-5 (PMC6023919; doi:10.1038/s41419-018-0769-5)
Supplement: Supplementary file 5 — Table S5 [file 41419_2018_769_MOESM5_ESM.xlsx]

## Sheet: Tab. S5
Table S5. Differentially enriched/depleted mRNAs and lncRNAs in the RISC of DM1 compared to control biopsies (adjusted p value <0.1)
genes	logFC	AveExpr	t	P.Value	adj.P.Val
PRUNE2	3.90949	0.484722	8.28689	0.492478	0.00333158
MFAP3L	-3.498	0.463958	-8.25952	0.513499	0.00333158
ZNF385D	3.74681	0.343507	7.60493	0.143473	0.0062057
COL21A1	2.94064	0.0384737	7.27029	0.247808	0.0080389
FST	4.66361	0.215642	6.9993	0.389977	0.00930292
SESN3	2.48002	0.613699	0.694145	0.43016	0.00930292
EDA2R	5.1608	0.265147	6.8062	0.541978	0.0100467
ERBB3	3.1744	0.407136	0.661635	0.752781	0.0122101
KCNA1	6.62664	-0.668629	6.53695	0.864916	0.0124702
GDNF	-3.13295	0.757308	-6.31972	0.127029	0.0164833
CDKN1A	2.59062	0.567641	6.22613	0.150207	0.017719
PEG10	2.76353	0.435882	6.04359	0.20901	0.0226009
ACTN3	-2.3457	0.524041	-5.89258	0.275647	0.0275138
WEE1	1.93554	0.551768	0.0571093	0.386117	0.0357875
EFCAB7	3.36608	0.223752	5.39816	0.696971	0.0393213
ACTC1	3.35411	0.537102	5.50953	0.563947	0.0393213
PLAG1	2.78865	0.360563	0.551283	0.560439	0.0393213
TNFRSF12A	2.64007	0.329468	5.52447	0.548225	0.0393213
LDHB	2.28093	0.42696	5.42491	0.66231	0.0393213
EEF2K	-1.6952	0.61954	-5.47762	0.599132	0.0393213
ASB2	-1.80523	0.495667	-5.4043	0.68886	0.0393213
SLC1A4	-2.32942	0.458239	-5.54656	0.525792	0.0393213
MYLK2	-2.50163	0.617613	-5.44299	0.639902	0.0393213
C12orf39	2.18789	0.537184	5.37572	0.727508	0.0393339
RPS4XP9	4.96832	0.949056	5.35348	0.759122	0.0394014
KCNJ16	5.40135	-0.105588	5.30914	0.826489	0.0412481
NPNT	4.42544	0.253301	5.28176	0.871149	0.0418668
PGR	2.33829	0.279852	5.23259	0.957737	0.0443843
AC004562.1	5.55088	-0.170604	5.16291	0.000109593	0.04444
CFH	2.88126	0.320548	5.16688	0.000108753	0.04444
ERRFI1	1.86688	0.614805	0.520524	0.000100969	0.04444
NANOS1	-1.94949	0.450783	-0.517411	0.000107239	0.04444
MYBPH	6.08567	0.122118	5.06839	0.000131707	0.0502656
NABP1	1.91595	0.381039	5.07578	0.000129822	0.0502656
MYH1	-3.40585	0.108577	-5.02907	0.000142216	0.0527256
FHOD1	-2.12958	0.323922	-4.97231	0.000158939	0.0572888
HBA2	-2.80679	0.244804	-4.94174	0.000168772	0.0580784
FAM166B	-4.64586	0.335931	-4.93781	0.000170081	0.0580784
PDE11A	2.85246	0.185268	4.923	0.000175109	0.0582618
TBC1D1	-1.74624	0.501615	-0.490164	0.000182629	0.0592449
DDAH1	1.91777	0.711917	0.487637	0.000191959	0.0607526
MYH15	6.4914	0.471761	4.7479	0.000247564	0.0621414
SCG2	5.89013	-0.149472	4.76662	0.000238527	0.0621414
ST8SIA2	2.7222	0.197104	4.75665	0.0002433	0.0621414
LRP1B	2.37393	0.504701	0.475625	0.000243494	0.0621414
GPRC5A	2.13647	0.279132	4.72576	0.00025871	0.0621414
PELI1	2.09353	0.303671	4.78821	0.000228527	0.0621414
CD44	2.08546	0.549553	4.77533	0.000234439	0.0621414
RCBTB1	2.03402	0.449285	4.78389	0.000230495	0.0621414
SLC7A1	1.97199	0.344047	4.70769	0.000268181	0.0621414
PREPL	1.95982	0.469568	4.83633	0.000207755	0.0621414
KIAA1161	-1.56526	0.574495	-4.72452	0.000259348	0.0621414
PCTP	-1.62294	0.502471	-4.71481	0.00026441	0.0621414
IRF2BPL	-1.53023	0.585052	-4.77326	0.000235406	0.0621414
ALDOA	-1.54965	0.79461	-0.475471	0.000244238	0.0621414
ATP2A1	-1.87037	0.926185	-4.74438	0.000249303	0.0621414
LINC00702	4.14894	0.0682931	4.69117	0.000277159	0.0630951
GAPDH	-1.62318	0.0685746	-4.66332	0.00029299	0.0655488
FSD1L	1.69806	0.516532	4.64602	0.000303294	0.0667042
COL19A1	5.16543	0.111373	4.63305	0.00031126	0.0673023
RCAN3	3.04991	0.124731	4.60328	0.000330364	0.0673023
WDR47	-1.48897	0.515564	-4.61728	0.000321232	0.0673023
SH3BGR	-1.70534	0.491754	-4.60089	0.000331947	0.0673023
GAPDHP65	-1.79327	0.50013	-4.60279	0.000330686	0.0673023
CALM2	-1.8799	0.906077	-0.457856	0.000347144	0.0693006
COL24A1	2.47735	0.310636	4.55494	0.00036399	0.0704945
GAPDHP1	-1.65568	0.528162	-4.56078	0.000359745	0.0704945
KCNK1	4.67393	-0.0164742	4.51733	0.000392558	0.0715398
EGR3	4.2396	0.0139799	4.48667	0.000417547	0.0715398
BEX2	3.68679	0.259246	4.51086	0.000397703	0.0715398
SERPINE1	3.46087	0.99103	4.51945	0.000390888	0.0715398
SLC35F1	3.3695	0.104709	4.51113	0.000397484	0.0715398
ENPEP	2.79979	0.342937	4.50267	0.000404306	0.0715398
FLRT2	1.37045	0.644643	4.47845	0.00042452	0.0715398
MYLPF	-1.60975	0.83477	-0.453185	0.000381264	0.0715398
SLC22A3	-3.01102	0.257119	-4.47862	0.000424369	0.0715398
TTC40	-4.62828	-0.0655631	-4.48253	0.000421041	0.0715398
OSTN	5.10177	-0.351909	4.45747	0.000442856	0.0720223
PANX1	1.7998	0.456675	4.44391	0.000455135	0.0720223
SRPR	-1.40715	0.63933	-4.46064	0.000440029	0.0720223
PMEPA1	-1.76406	0.451404	-4.44623	0.000453011	0.0720223
MYBPC2	-1.8647	0.770273	-4.44778	0.0004516	0.0720223
RFC5	2.27015	0.221401	4.43097	0.000467182	0.0725956
ATP11B	1.52991	0.0603425	0.442805	0.000469947	0.0725956
ENO3	-1.40505	0.844452	-4.37675	0.000521307	0.079582
LEPREL1	5.20942	-0.314246	4.35299	0.000547007	0.0815857
GPD1	-1.32366	0.61705	-4.35654	0.000543086	0.0815857
KIAA1024	5.26234	-0.730498	4.3388	0.00056297	0.0820798
PEBP4	-1.99754	0.325396	-0.434203	0.000559292	0.0820798
RP5-1092A3.4	4.4048	-0.649906	4.31956	0.000585375	0.0823123
NES	2.12508	0.437952	4.32258	0.000581793	0.0823123
ZNF273	2.11927	0.0498824	0.431573	0.000589939	0.0823123
CSPG4	1.89247	0.309918	4.32439	0.000579663	0.0823123
SRGAP2	2.28076	0.411745	4.29777	0.000611847	0.084461
GREB1L	1.47927	0.481315	4.27751	0.000637559	0.0865835
HS6ST2	-2.36286	0.265559	-0.427519	0.000640568	0.0865835
GPSM2	1.97004	0.410486	4.25404	0.000668719	0.0894567
TSPAN13	1.94483	0.0291044	0.422451	0.000710145	0.0930793
DUSP3	-1.37025	0.689059	-4.22881	0.000703962	0.0930793
PDLIM7	-2.16569	0.339237	-4.206	0.000737443	0.0956906
GREM2	-3.12187	0.139171	-0.418212	0.000774248	0.0994717
PPFIA4	1.92694	2.66493	4.15102	0.000824979	0.104701
PCBP1	-1.58526	5.90248	-4.14741	0.000831089	0.104701
