# Supplementary material for: High-throughput analysis of the RNA-induced silencing complex in myotonic dystrophy type 1 patients identifies the dysregulation of miR-29c and its target ASB2
Source: Cell Death Dis. 2018 Jun 28;9(7):729. doi: 10.1038/s41419-018-0769-5 (PMC6023919; doi:10.1038/s41419-018-0769-5)
Supplement: Supplementary file 6 — Table S6 [file 41419_2018_769_MOESM6_ESM.xlsx]

## Sheet: Tab. S6
	Gene expression analysis by qPCR
	Gene	Forward primer	Reverse primer
	ACTC1	TCTGTCCACCTTCCAGCAAA	TGAGGGAAGGTGGTTTGGAA
	ASB2	TGGGCCACGTCTTCATCTTA	AAACCTCTATTCCTGGGGCC
	ERBB3	ATGTCCATTATGCCCGCCTA	ACCTGGGAGAGAGAGGGAAT
	FST	GCTGTGCCCTGACAGTAAGT	GTAGCACACCTGAGGAGCAG
	SESN3	CCTTCAGCACCGTACACCTA	GTGGCTGGTGATGTTTGGTT
	WEE1	TGCCTTGTGAATTTGCTGCT	AGGAGGGAAAGGGTGCATTT
	RPL23	TCCGGATTTCCTTGGGTCTT	TGTTCAGCCGTCCCTTGATC
	qPCR analysis of small repeated RNAs
	oligo(dT)-adaptor primer	CGAATTCTAGAGCTCGAGGCAGGCGACATGGCTGGCTAGTTAAGCTTGGTACCGAGCTCGGATCCACTAGTCCTTTTTTTTTTTTTTTTTTTTTTTTTVN
	forward CTG primer	CTGCTGCTGCTGCTGCTG
	reverse adaptor primer	CGAATTCTAGAGCTCGAGGCAGG
	ASB2 luciferase reporter oligos
	ASB2-wt	CTAGTTTCCTGGGGCCAGGGCAGAGCTTGAGGTGTTCTGGGGAAGGTGGTGCTCAGAGCCTTCCCTGTGCCCCTGGATCCA
	ASB2-mut	CTAGTTTCCTGGGCCAGGGCAGAGCTTGAGGTGTTCTGGGGAAGGTttTtgTCAGAGCCTTCCCTGTGCCCCTGGATCCA
